# Supplementary material for: Movements of Magnetite-Encapsulated Graphene Particles at Air–Water Interface and Their Cell Growths under Dynamic Magnetic Field
Source: Nanomaterials (Basel). 2023 Oct 22;13(20):2806. doi: 10.3390/nano13202806 (PMC10609515; doi:10.3390/nano13202806)
Supplement: Supplementary file 1 [file nanomaterials-13-02806-s001.zip]

Archive with 4 entries (4 files):
- Vedio S1-Short magnetic graphene.mp4
- Vedio S2- Eloganted straight graphene rotate.mp4
- Vedio S3- curved graphene rotate.mp4
- Vedio S4-translational motion for  elongated magnetic graphene in  (water).mp4
